# Supplementary material for: Anthropometric Parameters in Patients with Fatty Acid Oxidation Disorders: A Case–Control Study, Systematic Review and Meta-Analysis
Source: Healthcare (Basel). 2022 Nov 30;10(12):2405. doi: 10.3390/healthcare10122405 (PMC9777909; doi:10.3390/healthcare10122405)
Supplement: Supplementary file 1 [file healthcare-10-02405-s001.zip]

Archive with 1 entries (1 files):
- healthcare-2028260-supplementary.pdf
